# Supplementary material for: Multimodal vaccination targeting the receptor binding domains of Clostridioides difficile toxins A and B with an attenuated Salmonella Typhimurium vector (YS1646) protects mice from lethal challenge
Source: Microbiol Spectr. 2024 Jan 8;12(2):e03109-22. doi: 10.1128/spectrum.03109-22 (PMC10846063; doi:10.1128/spectrum.03109-22)
Supplement: File S2 — Sequence of YS1646 at the glmS site. [file spectrum.03109-22-s0001.txt]

>YS1646-glmS  (8101 bp)
gataccaaaggccgggccggagaacagcgcgccgacaaacggaatgttggaaagaatattgccgaccggctcctggaagt
acgtcgcaaacagcggcgcgaagataaacagcccccacatgccgtacacgatactgggaattgccgccagcagttcaatg
gcgatgccgagcggacgctttagccagcctggcgccagctcggttaaaaacagggcaatgccgaaactgaccggaacggc
gatcagcagtgcgataaaggaggtcaccagcgtgccataaatgggcaccagagcgccgtagatatcgtttggcgcgtccc
attccttagtccaaagaaatgagaaaccaaatttctgaatacttggccaggaggagatgatcaatgagacgataataccg
cccaacatcaatagcacaatcagcgcagccagttttaccagcgcgctgaaaatcatgtcgccttttttacccggcgggtt
aaaagcaggcttggttgcagccataaattactctttccattaaacgcattttacgacgttgcccctgccggatggcgcta
cgcttatccggcctacaacgtgggcctgcggtcgaaaccgtagggcggataagcgtagcgccatccgccaattcgttaat
taatacagcgccttaccgttgctgtcttttatactggtcttccatgcagcacgaacctgctcaacaacgttatccggcag
gctggcgtagtccagatcattcgcctgcttagcgccatttttgtaggcccagtcgaagaacttcaacacttcagcaccct
gctcaggtttcttctgcgctttgtggaccaggataaacgtggtggaagtgattggccacacatcgtcacctttctggttg
gtcagatcctgcgcgaaggttttgctccagtctgcgcctttcgccgcattagagaagctctcttccgtcgggcttaccgg
tttgccgtcggcagaaaccaatttggtgtaggccaggttgttctgcttggcgtaagcgtattcaacgtagccgatagcgc
ctggcagacgctgtacaaatgccgcgatgccgtcgttacctttaccgcccagaccggttggccagttcacggtagaaccc
gcgcccactttcgatttccactcgtcgttgactttcgccaggtaactggtgaacacgaaggaggtaccggaaccgtcagc
gcgacgcaccacagcgatgttctgagaaggcagcttcacgcctgggttcagtttggtgatggcttcatcatcccacttct
tgattttaccgaggtagatgtcacccagcgttttaccatccagcaccagttcgccggatttgaggcctggaatattcacc
gccagcaccacgccgccgatcaccgtcgggaactggaacaggccttcctgattcagtttttcgtcagacagcggcgcatc
ggaagcgccaaaatcaacggtattcgcggtgatttgtttcacgccgccggaagagcctatcccctggtaattgactttgt
taccggtttctttctggtaggtatccgcccatttggcatacaccggcgcaggaaacgttgcaccggcacctgtcaggctt
gctgctgcaaaggcagagaacgcgctcatcgataaggtcgcggcgacaacagttgcgacagtggtacgcataactttcat
aatgtctcctgcacggtttcggtaaatcgttgtttgagttgctacgatgagcaaaataggacaaattgatgacagttata
tgtcttgattatgacggtttgatgacaatggaaataaaaaagctggcccggggagacaccagaccagcctgcagggggag
atgaattagactgtttgcgcaaccgcagacggtttcaacagcgcgtacatcaggccgcagacaatcgtgcccagggcaat
cgagagcagatattgcatcacatgttctaccgcatgcgggatcgccaggacaaagaggccaccgtgtggcgccatcagtg
tacaaccgaaatacatggacagtcccccggcgattgcgccaccgaccatcgtggaagggatgacgcgcatcgggtcacgc
gcggcgaagggaatcgccccttcagagataaagcacagccccagaataaaagatgcattacccgcttcatgctcagcggc
attgaatttcgctctggccgcccaggttgcgacgcccattcctaatgccggtaccatccctgccgccataatggccgcca
tcggcatataggaatgagaagccagtaaaccgacgccgaaggtatacgcagctttattcaccggcccaccaaggtcaaaa
ccttgcattgcgcccagcaacattcccagcaagatagcattcgtagaggtcatattccccaggaacgtcgtcagcccttc
catcaccgcagacaccgggccacccaccacgtaaatcatgattaggccggtaatcagcgtagacagtagcggcagaacca
gcacaggcttaagcgcttccattgacgctggtagcttaatattttgcgccagaaaccgtacgctgtaaccggccagaaaa
ccggccacaatccctcccaggaaaccggcgccgcacaggctggccaacatcccgccaataagccccggggccagacccgg
acgatcggcaattgagaaggcaataaacccagccagtaccggcaccatcagcgcaaaggccgccttaccaccgatttgaa
ataacgcagccgccagcgtgcccggctcgttgaaggcctggataccgaagacaaaagagagtgcgatacacaatcctccc
gccaccaccaaaggaagcatatgggatacgccggtcattaaatgcttataaacgccgggtagctctgttttaccagctga
agaagagcgcccggcactcccctgatagacctcggcgctattgaaagcattatccatttcctgcgcactcttttttagcg
ccgcgccggtactggtgcgatagagtcttttgccaacaaagcctgacagatccagctcaatatccgccgcgataatcacc
acatccgcctgcgctatctcttccgcggtcagcgtgttcttcgccccgacggaaccgcgggtttcaaccttgatccagtc
accacgcttgcgggcttcaatttccaacgcttctgccgccataaaggtatgggcgacgcccgtcggacaggccgtcacag
caacaatttttttagtcatagtagggtaccctgttcttttaatttaaagaaaaagcgggaaaaaatgttacaggcgtgac
caggccgctgctttctggaacagcgcgtcatccgggcgaatcccggtataaaggacaaattgctccacggcctgaatagc
aaacacttcggaaccggtaatcacggttttaccgcgttcacgggcgtagcggattagcggcgtgacgggcggtagcgcca
ccacatcaaagataacgctcgccttatccacttcctgttcggaataagaaagtttgtcggcatcattaccgccagccatt
ccgataggcgtggcgttaattaacaaatcagcttcaataccgtcggtatccgggcgccattcatagccatagagttcggc
cagttgtttacctgacgcttcatcaatcgcgacaatataaccacgggtaaaccccgcatccttcagcgcgcaggccaccg
cctttgccataccaccgctgccacgcaaagcaaacaccaggtcgggagagaccttgtaattcgccagcaagcgagctatt
gcaatgtaatcggtgttgtacgccttcagatggccattggtattcacaatggtattaactgagtgaatggcctgagcgga
agcatccagttcatccaccagcggaatgcaggcttctttaaacggcatagagatcgcgcatccacggatccccaacccgc
gcacgccgctaatggcctgcgtaagatcggtcggcgaaaaagctttgtagagataattgagatccagcgcttcgtacaga
tagttgtgaaagcgtgtaccgaagttacttgggcgtgccgccagggacatgcagacctgagtgtctttattaatgcgctt
tgtcatgatgaatcctcatagaagttgcgatagagaaaatcatcggctaaaaaggggatattaaaaattgctcattcccg
ttcgggaaatttcaccttttatgacaacccggcacactgaacaaaaatacttaaagctactccagcactatggcgacaag
cctgttagcgtgacattacaggagctggcggatgtgttgttctgcacccgacggcatatgcgtaatctgttgcttcagat
gcaggaggcaaagtggctcatctggcaatcacaggccggacgtgggcatcgcgcccggcttcacctgcgctataaaccag
aacagctgttaagcgaaaaggcggagcagttactggagtctggtcatattgatcaggccattcagctgctgggtaaaaat
aagcaccaggtggcgcaactgctgcgttcaaagctgggctatagcgtgcgggcagactatcagcggctgtgcatccccta
ttatcggacaatgccgtcgctgtgccccggcataccgttgcgtcgctctgagcagcatctggtcaggcagatttttagcg
gcctgacgcgcataaatgaggaaaaaggtgaagtcgaagccgatcttgcccaccactggcggcagattgatccactgcgc
tggcgtttttatctgcgccccgccgtcctctggcatgatggtcaggagctgacgatcgacgcggttatcgcttcactgac
ccgcagcgctaagctgccgttgttctcgcacttgcagaccattcaggccaccgggccgctgagccttgaaattacgctgg
cgcacccggataaccgactgccgctgctgctcagccatattgatgccatgatcctaccgcctgaccatacacaacgcgct
gatttcccggcacatcctgtggggactggcccttatgaggtggtggaaaacaatggctttcatctacaaatgaaggcctt
tgaccactatttcggtctgcgcgggctgctggatgaagtggaggtctttatctggccgaatttaacggagacagacaacc
tggcggaatcgctgtcggataacgacacggcagcctggctcagctccagcctgagcgatgaggattacgtttccggacgg
cttagccaggtatcaggcaaaccttctgacaacctgcgcgagatgtttcttgagcgtggaggatattttttattatgcga
cagccgctccccgcactggcataccgccgaacatcgccgctggctacgggaaacactcagcccttacgccatactccagc
atctgagtgaggcaattcgccccttctgggtaccgggcggcagcctgctgtcctcctggtttcatactattgaggcgggc
ccggcctgttcaccttttatctcgtcgtcgccctacgcaaaactgcgtctggcctatcacgatcagcaccctgaatttcc
aatgctcctggatatcatgcaagagatcatgcgccagcagggcattttacttgagggcgttgagctgaattatgatgact
gggcgaatggcaaagccaatgtggatctctggctggggacggtcaatttccccattcccgaagagtggaacgtcggtaca
tggctactgggctcccctttactgcgccacgccatcagtggtggggatgatgcgctgctggcccaatgggaaacccagtg
gcatgccgaaaccatcagcgcggaacaactggtcagggaaaccacccgttcaggctggctacagccgctttttcaccact
ggatgcgactcaaaagccccgaccgggccaggggatccacctgaataacctggggtggtttgatttccgatccacctgga
ttgagccagggccttaaagaagagaatgtgaccgggtgcccgtagcgcaggcaggcgtagcacctcttagtcgctcttca
gccaccatagagaaagaacagcgcctgtcacagcgcacaaaaaaggccgtctgtcgacggccttctgcctggtactacat
ttgtacttactctacggtaaccgatttcgccaggttacgcggctggtcaacgtcggtgcctttaatcagcgccacgtgat
acgccagcagttgcagcggaacggtgtagaagataggcgcaatgacctcttccacatgcggcatctcgatgatgtgcatg
ttgtcgttgctgacgaaacccgcatcctgatcggcgaagacgtacaactgaccgccacgtgcgcgaacttcttcgatgtt
ggatttcagtttctccagcagttcgttgttcggcgccaccacaatcaccggcatatcggcgtcaatcagcgccaacggcc
cgtgtttcagctcgcctgcagcataggcttccgcgtgaatgtaagagatctctttcagcttcagcgcgccttcgagcgca
atcggatattgatcgccacgccccaggaatagcgcgtgatgcttgtcggagaaatcttctgcaagcagctcgatgcgttt
gtcctgcgacagcatctgctcaatacggctcggcagcgcctgtaggccatgaacgatatcatgctcaatggacgcatcca
gacctttcaggcgagacagtttcgccaccagcatcaacagcacggttaactgggtggtgaaggctttggtagatgctacg
ccaatttccgtacccgcgttggtcatcagcgccagatcggattcacgcaccagcgaagagcccggcacgttacaaattgc
cagagagcccaaatatcccagctctttcgacagacgcaggccagccagggtatctgcggtttcgccagactgtgacaggg
tgatcatcaggctgttacggcgcacggcagatttgcgataacggaattcagaggcgatttcaacgtcgcacggaatacct
gccagcgattcaaaccagtaacgggaaaccataccggagttgtaagacgtaccgcaggcgaggatctgaatatgctcaac
cttcgacagcagttcgtcggcgttcggtcccagctcgcttaaatccacctgaccgtggctgatgcgcccggtaagggtgt
ttttgatcgcgttcggctgttcgtagatctctttctgcatgtagtggcggtaaatacctttatcgcccgcgtcatattgc
agattggattcgatatcctgacgttttacttccgcgccggtgttatcgaagatatttaccgaacggcgagtgatttcagc
gatatcgccctcttcaaggaagataaagcgacgagtcactggcaacagcgccagctggtcagaagcgataaagttttcgc
ccatacccaggccaatcaccagcgggctaccagaacgtgccgccagtagggtatccgggtgacgggtatccataattacc
gtaccatatgcgccacgcagttgcgggatagcacgcagaacagcctcacgcagagtaccgccctgtttcagttcccagtt
taccaggtgtgcaatcacttcggtgtcggtttcagaaacgaaggtatagccacgcgcttttaacgcttcacgcagcggtt
catggttttcgatgatgccgttatgcaccaccacaatgtgttcagaaacatgcggatgcgcgttagcttctgaaggttca
ccgtgcgtcgcccagcgagtgtgagcaataccagtgccgccatgcagaggatgttcttccgctgcctgagccagcatctg
gactttaccgaggcgacgcaggcgggtcatatgaccttctgcatccaccacggccagaccggcagagtcatatccgcggt
attccagacgacgtaaaccttcgagaaggatttcagctacatcacgctgcgcgatagcgccaacaattccacacatagtt
ttatttcctgattatggcattacgccatgcgttgtcgctgacctgtatgcccgtcgttgcgggcgccccgagccttgtag
agagtggggttatttttataagtactgctcatggagcggaggattattttatcctctcatctccggtctgccggatggcg
ctgacgcttatccgacctaca
