# Supplementary material for: Multimodal vaccination targeting the receptor binding domains of Clostridioides difficile toxins A and B with an attenuated Salmonella Typhimurium vector (YS1646) protects mice from lethal challenge
Source: Microbiol Spectr. 2024 Jan 8;12(2):e03109-22. doi: 10.1128/spectrum.03109-22 (PMC10846063; doi:10.1128/spectrum.03109-22)
Supplement: File S3 — Sequence of frr_SspH1_rbdA insert at the glmS site. [file spectrum.03109-22-s0002.txt]

>glmS-frr-SspH1-rbdA  (6798 bp)
AAGGCTGGCAGCGTCCGGTGAAGAAAAAGTGATTTTGTAGGTCGGATAAGCGTCAGCGCCATCCGGCAGACCGGAGATGA
GAGGATAAAATAATCCTCCGCTCCATGAGCAGTACTTATAAAAATAACCCCACTCTCTACAAGGCTCGGGGCGCCCGCAA
CGACGGGCATACAGGTCAGCGACAACGCATGGCGTAATGCCATAATCAGGAAATAAAACTATGTGTGGAATTGTTGGCGC
TATCGCGCAGCGTGATGTAGCTGAAATCCTTCTCGAAGGTTTACGTCGTCTGGAATACCGCGGATATGACTCTGCCGGTC
TGGCCGTGGTGGATGCAGAAGGTCATATGACCCGCCTGCGTCGCCTCGGTAAAGTCCAGATGCTGGCTCAGGCAGCGGAA
GAACATCCTCTGCATGGCGGCACTGGTATTGCTCACACTCGCTGGGCGACGCACGGTGAACCTTCAGAAGCTAACGCGCA
TCCGCATGTTTCTGAACACATTGTGGTGGTGCATAACGGCATCATCGAAAACCATGAACCGCTGCGTGAAGCGTTAAAAG
CGCGTGGCTATACCTTCGTTTCTGAAACCGACACCGAAGTGATTGCACACCTGGTAAACTGGGAACTGAAACAGGGCGGT
ACTCTGCGTGAGGCTGTTCTGCGTGCTATCCCGCAACTGCGTGGCGCATATGGTACGGTAATTATGGATACCCGTCACCC
GGATACCCTACTGGCGGCACGTTCTGGTAGCCCGCTGGTGATTGGCCTGGGTATGGGCGAAAACTTTATCGCTTCTGACC
AGCTGGCGCTGTTGCCAGTGACTCGTCGCTTTATCTTCCTTGAAGAGGGCGATATCGCTGAAATCACTCGCCGTTCGGTA
AATATCTTCGATAACACCGGCGCGGAAGTAAAACGTCAGGATATCGAATCCAATCTGCAATATGACGCGGGCGATAAAGG
TATTTACCGCCACTACATGCAGAAAGAGATCTACGAACAGCCGAACGCGATCAAAAACACCCTTACCGGGCGCATCAGCC
ACGGTCAGGTGGATTTAAGCGAGCTGGGACCGAACGCCGACGAACTGCTGTCGAAGGTTGAGCATATTCAGATCCTCGCC
TGCGGTACGTCTTACAACTCCGGTATGGTTTCCCGTTACTGGTTTGAATCGCTGGCAGGTATTCCGTGCGACGTTGAAAT
CGCCTCTGAATTCCGTTATCGCAAATCTGCCGTGCGCCGTAACAGCCTGATGATCACCCTGTCACAGTCTGGCGAAACCG
CAGATACCCTGGCTGGCCTGCGTCTGTCGAAAGAGCTGGGATATTTGGGCTCTCTGGCAATTTGTAACGTGCCGGGCTCT
TCGCTGGTGCGTGAATCCGATCTGGCGCTGATGACCAACGCGGGTACGGAAATTGGCGTAGCATCTACCAAAGCCTTCAC
CACCCAGTTAACCGTGCTGTTGATGCTGGTGGCGAAACTGTCTCGCCTGAAAGGTCTGGATGCGTCCATTGAGCATGATA
TCGTTCATGGCCTACAGGCGCTGCCGAGCCGTATTGAGCAGATGCTGTCGCAGGACAAACGCATCGAGCTGCTTGCAGAA
GATTTCTCCGACAAGCATCACGCGCTATTCCTGGGGCGTGGCGATCAATATCCGATTGCGCTCGAAGGCGCGCTGAAGCT
GAAAGAGATCTCTTACATTCACGCGGAAGCCTATGCTGCAGGCGAGCTGAAACACGGGCCGTTGGCGCTGATTGACGCCG
ATATGCCGGTGATTGTGGTGGCGCCGAACAACGAACTGCTGGAGAAACTGAAATCCAACATCGAAGAAGTTCGCGCACGT
GGCGGTCAGTTGTACGTCTTCGCCGATCAGGATGCGGGTTTCGTCAGCAACGACAACATGCACATCATCGAGATGCCGCA
TGTGGAAGAGGTCATTGCGCCTATCTTCTACACCGTTCCGCTGCAACTGCTGGCGTATCACGTGGCGCTGATTAAAGGCA
CCGACGTTGACCAGCCGCGTAACCTGGCGAAATCGGTTACCGTAGAGTAAGTACAAATGTAGTACCAGGCAGAAGTGTGG
GCGGACAATAAAGTCTTAAACTGAACAAAATAGATCTAAACTATGACAATAAAGTCTTAAACTAGACAGAATAGTTGTAA
ACTGAAATCAGTCCAGTTATGCTGTGAAAAAGCATACTGGACTTTTGTTATGGCTAAAGCAAACTCTTCATTTTCTGAAG
TGCAAATTGCCCGTCGTATTAAAGAGGGGCGTGGGGTTCGAGGTCGACGGTATCGATAAGCTAGCTTAATTAGCTGAGCT
TGGACTCCTGTTGATAGATCCAGTAATGACCTCAGAACTCCATCTGGATTTGTTCAGAACGCTCGGTTGCCGCCGGGCGT
TTTTTATTGGTGAGAATCCAAGCTAGACTGCGATGAGTGGCAGGGCGGGGCGTAATTTTTTTAAGGCAGTTATTGGTGCC
CTTAAACGCCTGGGGTAATGACTCTCTAGCTTGAGGCATCAAATAAAACGAAAGGCTCAGTCGAAAGACTGGGCCTTTCG
TTTTATCTGTTGTTTGTCGGTGAACGCTCTCCTGAGTAGGACAAATCCGCCGCTAGGAGCTTGCGGCCCGGACGATCGAA
TTGGGGATCTTGAAGTACCTATTCCGAAGTTCCTATTCTCTAGAAAGTATAGGAACTTCAGAGCGCTTTGAAGCTAATTC
GATCATGCATGAGCTCACTAGTGGATCCCCCGGGCTGCAGGAATTCCTGCTGCGTAATAACCGTGTTGTGATTCTGTCTG
CAGGTACGGGTAACCCGTTCTTCACTACCGACTCTGCGGCTTGTCTGCGCGGGATCGAAATTGAAGCGGATGTCGTACTG
AAAGCGACCAAAGTGGATGGCGTATTCACTGCCGATCCGGCAAAAGATCCTTCCGCGACCATGTACGATCAGCTGACCTA
CAGCGAAGTGCTGGATAAAGAGCTGAAAGTGATGGATCTGGCGGCGTTCACGCTGGCTCGTGACCACAAACTGCCGATTC
GTGTTTTCAACATGAACAAACCGGGCGCGCTGCGTCGTGTGGTGATGGGCGAAAAAGAAGGGACGTTAATCACGGAATAA
TTCCCGTGAGCGCCAAATACGGGTAAGATTCTGTTCTATTGACGGGTCTTATTACCTGGCAGAAATTAAACGAGACTATA
CTTAGCACATCTTTATATTGTGTGACCGTCTGGTCTGACTGAGACTAGTTTTCAAGGATTCGTAACATGTTTAATATCCG
CAATACACAACCTTCTGTAAGTATGCAGGCTATTGCTGGTGCAGCGGCACCAGAGGCATCTCCGGAAGAAATTGTATGGG
AAAAAATTCAGGTTTTTTTCCCGCAGGAAAATTACGAAGAAGCGCAACAGTGTCTCGCTGAACTTTGCCATCCGGCCCGG
GGAATGTTGCCTGATCATATCAGCAGCCAGTTTGCGCGTTTAAAAGCGCTTACCTTCCCCGCGTGGGAGGAGAATATTCA
GTGTAACAGGGATGGTATAAATCAGTTTTGTATTCTGGATGCAGGCAGCAAGAAGATATTGTCAATCACTCTTGATGATG
CCGGGAACTATACCGTGAATTGTCAGGGGTACAGTGAAGCACATGACTTCATCATGGACACAGAACCGGGAGAGGAATGC
ACAGAATTCGCGGAGGGGGCATCCGGGACATCCCTCCGCCCTGCCACAACGGTTTCACAGAAGGCAGCAGAGTATGATGC
TGTCTGGTCAAAATGGGAAAGGGATGCACCAGCAGGAGAGTCACCCGGCCGCGCAGCAGTGGTACAGGAAATGCGTGATT
GCCTGAATAACGGCAATCCAGTGCTTAACGTGGGAGCGTCAGGTCTTACCGCGGCCGCGACTTATTACTATGATGAAGAT
AGTAAATTAGTTAAAGGATTAATGAATATAAATAATTCATTATTCTATTTTGATCCTATAAAATTTAACTTAGTAACTGG
ATGGCAAACTATCAATGGTAAAAAATATTATTTTGATATAAATACTGGAGCAGCTTTAACTAGTTATAAAATTATTAATG
GTAAACACTTTTATTTTAATAATGATGGTGTGATGCAGTTGGGAGTATTTAAAGGACCTGATGGATTTGAATATTTTGCA
CCTGCCAATACTCAAAATAATAACATAGAAGGTCAGGCTATAGTTTATCAAAGTAAATTCTTAACTTTGAATGGCAAAAA
ATATTATTTTGATAATAACTCAAAAGCAGTCACTGGATGGAGAATTATTAACAATGAGAAATATTACTTTAATCCTAATA
ATGCTATTGCTGCAGTCGGATTGCAAGTAATTGACAATAATAAGTATTATTTCAATCCTGACACTGCTATCATCTCAAAA
GGTTGGCAGACTGTTAATGGTAGTAGATACTACTTTGATACTGATACCGCTATTGCCTTTAATGGTTATAAAACTATTGA
TGGTAAACACTTTTATTTTGATAGTGATTGTGTAGTGAAAATAGGTGTGTTTAGTACCTCTAATGGATTTGAATATTTTG
CACCTGCTAATACTTATAATAATAACATAGAAGGTCAGGCTATAGTTTATCAAAGTAAATTCTTAACTTTGAATGGTAAA
AAATATTACTTTGATAATAACTCAAAAGCAGTTACCGGATGGCAAACTATTGATAGTAAAAAATATTACTTTAATACTAA
CACTGCTGAAGCAGCTACTGGATGGCAAACTATTGATGGTAAAAAATATTACTTTAATACTAACACTGCTGAAGCAGCTA
CTGGATGGCAAACTATTGATGGTAAAAAATATTACTTTAATACTAACACTGCTATAGCTTCAACTGGTTATACAATTATT
AATGGTAAACATTTTTATTTTAATACTGATGGTATTATGCAGATAGGAGTGTTTAAAGGACCTAATGGATTTGAATATTT
TGCACCTGCTAATACGGATGCTAACAACATAGGAGGTCAAGCTATACTTTACCAAAATGAATTCTTAACTTTGAATGGTA
AAAAATATTACTTTGGTAGTGACTCAAAAGCAGTTACTGGATGGAGAATTATTAACAATAAGAAATATTACTTTAATCCT
AATAATGCTATTGCTGCAATTCATCTATGCACTATAAATAATGACAAGTATTACTTTAGTTATGATGGAATTCTTCAAAA
TGGATATATTACTATTGAAAGAAATAATTTCTATTTTGATGCTAATAATGAATCTAAAATGGTAACAGGAGTATTTAAAG
GACCTAATGGATTTGAGTATTTTGCACCTGCTAATACTCACAATAATAACATAGAAGGTCAGGCTATAGTTTACCAGAAC
AAATTCTTAACTTTGAATGGCAAAAAATATTATTTTGATAATGACTCAAAAGCAGTTACTGGATGGCAAACCATTGATGG
TAAAAAATATTACTTTAATCTTAACACTGCTGAAGCAGCTACTGGATGGCAAACTATTGATGGTAAAAAATATTACTTTA
ATCTTAACACTGCTGAAGCAGCTACTGGATGGCAAACTATTGATGGTAAAAAATATTACTTTAATACTAACACTTTCATA
GCCTCAACTGGTTATACAAGTATTAATGGTAAACATTTTTATTTTAATACTGATGGTATTATGCAGATAGGAGTGTTTAA
AGGACCTAATGGATTTGAATACTTTGCACCTGCTAATACGGATGCTAACAACATAGAAGGTCAAGCTATACTTTACCAAA
ATAAATTCTTAACTTTGAATGGTAAAAAATATTACTTTGGTAGTGACTCAAAGGCAGTTACCGGACTGCGAACTATTGAT
GGTAAAAAATATTACTTTAATACTAACACTGCTGTTGCAGTTACTGGATGGCAAACTATTAATGGTAAAAAATACTACTT
TAATACTAACACTTCTATAGCTTCAACTGGTTATACAATTATTAGTGGTAAACATTTTTATTTTAATACTGATGGTATTA
TGCAGATAGGAGTGTTTAAAGGACCTGATGGATTTGAATACTTTGCACCTGCTAATACAGATGCTAACAATATAGAAGGT
CAAGCTATACGTTATCAAAATAGATTCCTATATTTACATGACAATATATATTATTTTGGTAATAATTCAAAAGCGGCTAC
TGGTTGGGTAACTATTGATGGTAATAGATATTACTTCGAGCCTAATACAGCTATGGGTGCGAATGGTTATAAAACTATTG
ATAATAAAAATTTTTACTTTAGAAATGGTTTACCTCAGATAGGAGTGTTTAAAGGGTCTAATGGATTTGAATACTTTGCA
CCTGCTAATACGGATGCTAACAATATAGAAGGTCAAGCTATACGTTATCAAAATAGATTCCTACATTTACTTGGAAAAAT
ATATTACTTTGGTAATAATTCAAAAGCAGTTACTGGATGGCAAACTATTAATGGTAAAGTATATTACTTTATGCCTGATA
CTGCTATGGCTGCAGCTGGTGGACTTTTCGAGATTGATGGTGTTATATATTTCTTTGGTGTTGATGGAGTAAAAGCCCCT
GGGATATATGGCGGGCGCGCCGACTACAAAGACCATGACGGTTAAAGATCTGCAGCCAAGCGGTACCTCGCGAAGGCCTT
GCAGGCCAACCAGATAAGTGAAATCTAGTTCCAAACTATTTTGTCATTTTTAATTTTCGTATTAGCTTACGACGCTACAC
CCAGTTCCCATCTATTTTGTCACTCTTCCCTAAATAATCCTTAAAAACTCCATTTCCACCCCTCCCAGTTCCCAACTA
