# Supplementary material for: Multimodal vaccination targeting the receptor binding domains of Clostridioides difficile toxins A and B with an attenuated Salmonella Typhimurium vector (YS1646) protects mice from lethal challenge
Source: Microbiol Spectr. 2024 Jan 8;12(2):e03109-22. doi: 10.1128/spectrum.03109-22 (PMC10846063; doi:10.1128/spectrum.03109-22)
Supplement: File S4 — Sequence of pagC_SspH1_rbdB insert at the glmS site. [file spectrum.03109-22-s0003.txt]

>glmS-pagC-SspH1-rbdB  (5936 bp)
ttttaaggattatttagggaagagtgacaaaatagatgggaactgggtgtagcgtcgtaagctaatacgaaaattaaaaa
tgacaaaatagtttggaactagatttcacttatctggttggcctgcaaggccttcgcgaggtaccgcttggctgcagatc
tttaaccgtcatggtctttgtagtcggcgcgccgttcactaatcactaattgagctgtatcaggatcaaaataatactcc
tcaccatcaataataactgaaccagttgctgcaatatattcatctgtaaaataatatctcttttcatctaaatctaacca
accagtatagtttattgattctccctcaaaattctcatccaaagtattttgatgtgcaaagtatttaaatccatctggtg
tattaaatactccaatctgcatgacaccatcttcaccaaaatagaacatcttatcttctatatttatataaccaaattgc
atttcaccattctcattaaagtaataattattattttcaaatgatataagacccgttctcattatgcccttctcatcaaa
ataatattttatatcatcaattaaattaatacctttgcatgcttttttagtttctggattgaaataatatttatcacttt
cattttccatatcatatatccatccagtctcaattgtatatgtttctccaaaataatatacatcttccccaactctaact
aaaccactatattcaactgcttgtccgtaaatattatcatttacagtattagcaggtgcaaaatatttatatccatctga
agtatcaaatacaccaatttgaactataccattatcatctatatagaaataattgtcatctatgttttgtactccagatt
ctataattccagagtcagagaagtagaagactttatcatttatagtgacaaatccaacttgcataattccatcatcatta
aaataatattgaccatcatttattaatgacaaacctatatatgcttctgctgtatcttcatcaaaataatactttgaacc
atcctctaaatctttccatccaactacagctgtaaatgaatcatcaaaatagtaaattttattattgaaatttaatatac
cagaatatgagatttcttcaccttcttcatttcctaaatcttcattatgatgagcaaaatatttaaatccatcttctgta
ttaaatactcctatttgcatttctccgttttcagcaaagtagaaatgcttgccatctatttcagtgtaacctactttcat
aacaccagaatcatcaaaatagtgtttattatcatttatactaacaaatcctttttgcataactccatcagaattgaaat
agtatttataatcacctatttgatttagacctttaaaagctttacctgtttctgggctaaaatagtgcatttcaccatct
aattctttccattctacagctcctctataattatcatcaaaataataaatattttcgtcaataattaattttccagtaaa
atcaattgcttctccttctaggttttcatcaagtgtattagctggggcaaaatatttaaatccatcttctgtactaaata
cacctgtttgtaacactccactttggttgaaataataatttttgtcatcaattattgtctctccaattgaagcagctcca
ccattaattggattaaagtagtatttatcatcgcctacagtcacaaatccagttatcaaattatttactggtggtttaaa
ataatataatgaatcattaatatatattaatccagataccatcattccaaagttattaatataaaatttctctgcggccg
cggtaagacctgacgctcccacgttaagcactggattgccgttattcaggcaatcacgcatttcctgtaccactgctgcg
cggccgggtgactctcctgctggtgcatccctttcccattttgaccagacagcatcatactctgctgccttctgtgaaac
cgttgtggcagggcggagggatgtcccggatgccccctccgcgaattctgtgcattcctctcccggttctgtgtccatga
tgaagtcatgtgcttcactgtacccctgacaattcacggtatagttcccggcatcatcaagagtgattgacaatatctcc
ttgctgcctgcatccagaatacaaaactgatttataccatccctgttacactgaatattctcctcccacgcggggaaggt
aagcgcttttaaacgcgcaaactggctgctgatatgatcaggcaacattccccgggccggatggcaaagttcagcgagac
actgttgcgcttcttcgtaattttcctgcgggaaaaaaacctgaattttttcccatacaatttcttccggagatgcctct
ggtgccgctgcaccagcaatagcctgcatacttacagaaggttgtgtattgcggatattaaaactagtcataacaactcc
ttaatactacttattatttacggtgtgtttaaacacctgcagtaccgatccggcattcagttatcgccactatgccgaat
cgacaaaaccacgaataattcaccgctatcgctcctgatgtgtttacttcctgaaagatatttttactaccgaagcactc
tatcgctcatttaggtaaccggttctacaatgtcatctaacttttatagatttgaatgccaatttttctcacgcatatat
atttaacagaaaccataaagtgtttagccactatagaacaacaaatcacccatgcaacattttgatatttaaagagaaaa
tctcacaaccacattaagaaacttgacaccgttcggctaaaaacatgtcattaagcaaactcgccatataatcagaacat
atcgcattgtgcttcacagtcctcacgtgacgctccatccgcaatacggttatatgccatcgcaggcgctgtaatcatat
tcacgatgatgcttagcacgctttattcccgctccgatttaatcttttaatatatctatcagttacaacatttcttgtta
tattataagaatagaatcaacaccacaattccaacataaatatcacctgtgtttagagagaatttacattccaaaaaaat
aataactaacgcaaatattgaacacgcgatactcgaggtgaagacgaaagggcctcgtgaattcctgcagcccgggggat
ccactagtgagctcatgcatgatcgaattagcttcaaaagcgctctgaagttcctatactttctagagaataggaacttc
ggaataggtacttcaagatccccaattcgatcgtccgggccgcaagctcctagcggcggatttgtcctactcaggagagc
gttcaccgacaaacaacagataaaacgaaaggcccagtctttcgactgagcctttcgttttatttgatgcctcaagctag
agagtcattaccccaggcgtttaagggcaccaataactgccttaaaaaaattacgccccgccctgccactcatcgcagtc
tagcttggattctcaccaataaaaaacgcccggcggcaaccgagcgttctgaacaaatccagatggagttctgaggtcat
tactggatctatcaacaggagtccaagctcagctaattaagctagcttatcgataccgtcgacctcgaaccccacgcccc
tctttaatacgacgggcaatttgcacttcagaaaatgaagagtttgctttagccataacaaaagtccagtatgctttttc
acagcataactggactgatttcagtttacaactattctgtctagtttaagactttattgtcatagtttagatctattttg
ttcagtttaagactttattgtccgcccacacttctgcctggtactacatttgtacttactctacggtaaccgatttcgcc
aggttacgcggctggtcaacgtcggtgcctttaatcagcgccacgtgatacgccagcagttgcagcggaacggtgtagaa
gataggcgcaatgacctcttccacatgcggcatctcgatgatgtgcatgttgtcgttgctgacgaaacccgcatcctgat
cggcgaagacgtacaactgaccgccacgtgcgcgaacttcttcgatgttggatttcagtttctccagcagttcgttgttc
ggcgccaccacaatcaccggcatatcggcgtcaatcagcgccaacggcccgtgtttcagctcgcctgcagcataggcttc
cgcgtgaatgtaagagatctctttcagcttcagcgcgccttcgagcgcaatcggatattgatcgccacgccccaggaata
gcgcgtgatgcttgtcggagaaatcttctgcaagcagctcgatgcgtttgtcctgcgacagcatctgctcaatacggctc
ggcagcgcctgtaggccatgaacgatatcatgctcaatggacgcatccagacctttcaggcgagacagtttcgccaccag
catcaacagcacggttaactgggtggtgaaggctttggtagatgctacgccaatttccgtacccgcgttggtcatcagcg
ccagatcggattcacgcaccagcgaagagcccggcacgttacaaattgccagagagcccaaatatcccagctctttcgac
agacgcaggccagccagggtatctgcggtttcgccagactgtgacagggtgatcatcaggctgttacggcgcacggcaga
tttgcgataacggaattcagaggcgatttcaacgtcgcacggaatacctgccagcgattcaaaccagtaacgggaaacca
taccggagttgtaagacgtaccgcaggcgaggatctgaatatgctcaaccttcgacagcagttcgtcggcgttcggtccc
agctcgcttaaatccacctgaccgtggctgatgcgcccggtaagggtgtttttgatcgcgttcggctgttcgtagatctc
tttctgcatgtagtggcggtaaatacctttatcgcccgcgtcatattgcagattggattcgatatcctgacgttttactt
ccgcgccggtgttatcgaagatatttaccgaacggcgagtgatttcagcgatatcgccctcttcaaggaagataaagcga
cgagtcactggcaacagcgccagctggtcagaagcgataaagttttcgcccatacccaggccaatcaccagcgggctacc
agaacgtgccgccagtagggtatccgggtgacgggtatccataattaccgtaccatatgcgccacgcagttgcgggatag
cacgcagaacagcctcacgcagagtaccgccctgtttcagttcccagtttaccaggtgtgcaatcacttcggtgtcggtt
tcagaaacgaaggtatagccacgcgcttttaacgcttcacgcagcggttcatggttttcgatgatgccgttatgcaccac
cacaatgtgttcagaaacatgcggatgcgcgttagcttctgaaggttcaccgtgcgtcgcccagcgagtgtgagcaatac
cagtgccgccatgcagaggatgttcttccgctgcctgagccagcatctggactttaccgaggcgacgcaggcgggtcata
tgaccttctgcatccaccacggccagaccggcagagtcatatccgcggtattccagacgacgtaaaccttcgagaaggat
ttcagctacatcacgctgcgcgatagcgccaacaattccacacatagttttatttcctgattatggcattacgccatgcg
ttgtcgctgacctgtatgcccgtcgttgcgggcgccccgagccttgtagagagtggggttatttttataagtactgctca
tggagcggaggattattttatcctctcatctccggtctgccggatggcgctgacgcttatccgacctacaaaatcacttt
ttcttcaccggacgct
